# Supplementary material for: Generative artificial intelligence creates delicious, sustainable, and nutritious burgers
Source: NPJ Sci Food. 2026 Jun 26;10:199. doi: 10.1038/s41538-026-00953-x (PMC13309617; doi:10.1038/s41538-026-00953-x)
Supplement: Supplementary file 2 — Supplementary Data [file 41538_2026_953_MOESM2_ESM.xlsx]

## Sheet: BurgerStudy1
			BigMac	BigMac	BigMac	BigMac	BigMac		Delicious #1	Delicious #1	Delicious #1	Delicious #1	Delicious #1		Delicious #2	Delicious #2	Delicious #2	Delicious #2	Delicious #2		Sustainable #1	Sustainable #1	Sustainable #1	Sustainable #1	Sustainable #1		Sustainable #2	Sustainable #2	Sustainable #2	Sustainable #2	Sustainable #2		Nutritious	Nutritious	Nutritious	Nutritious	Nutritious
			Likert	Likert	Likert	Cata	Cata		Likert	Likert	Likert	Cata	Cata		Likert	Likert	Likert	Cata	Cata		Likert	Likert	Likert	Cata	Cata		Likert	Likert	Likert	Cata	Cata		Likert	Likert	Likert	Cata	Cata
			Overall Liking	Flavor	Texture	CFlavor	CTexture		Overall Liking	Flavor	Texture	CFlavor	CTexture		Overall Liking	Flavor	Texture	CFlavor	CTexture		Overall Liking	Flavor	Texture	CFlavor	CTexture		Overall Liking	Flavor	Texture	CFlavor	CTexture		Overall Liking	Flavor	Texture	CFlavor	CTexture
Respondent			[RELATED_PRODUCT: Big Mac] [QUESTION_TYPE: Likert] [MODALITY: Overall Liking] How would you rate your overall liking of burger 334?	[RELATED_PRODUCT: Big Mac] [QUESTION_TYPE: Likert] [MODALITY: Flavor] How would you rate the flavor of burger 334?	[RELATED_PRODUCT: Big Mac] [QUESTION_TYPE: Likert] [MODALITY: Texture] How would you rate the texture of burger 334?	[RELATED_PRODUCT: Big Mac] [QUESTION_TYPE: CATA] [MODALITY: Flavor] Please check all the words or phrases that describe the flavor of burger 334?	[RELATED_PRODUCT: Big Mac] [QUESTION_TYPE: CATA] [MODALITY: Texture] Please check all the words or phrases that describe the texture of burger 334?		[RELATED_PRODUCT: Delicious Burger #1] [QUESTION_TYPE: Likert] [MODALITY: Overall Liking] How would you rate your overall liking of burger 413?	[RELATED_PRODUCT: Delicious Burger #1] [QUESTION_TYPE: Likert] [MODALITY: Flavor] How would you rate the flavor of burger 413?	[RELATED_PRODUCT: Delicious Burger #1] [QUESTION_TYPE: Likert] [MODALITY: Texture] How would you rate the texture of burger 413?	[RELATED_PRODUCT: Delicious Burger #1] [QUESTION_TYPE: CATA] [MODALITY: Flavor] Please check all the words or phrases that describe the flavor of burger 413?	[RELATED_PRODUCT: Delicious Burger #1] [QUESTION_TYPE: CATA] [MODALITY: Texture] Please check all the words or phrases that describe the texture of burger 413?		[RELATED_PRODUCT: Delicious Burger #2] [QUESTION_TYPE: Likert] [MODALITY: Overall Liking] How would you rate your overall liking of burger 923?	[RELATED_PRODUCT: Delicious Burger #2] [QUESTION_TYPE: Likert] [MODALITY: Flavor] How would you rate the flavor of burger 923?	[RELATED_PRODUCT: Delicious Burger #2] [QUESTION_TYPE: Likert] [MODALITY: Texture] How would you rate the texture of burger 923?	[RELATED_PRODUCT: Delicious Burger #2] [QUESTION_TYPE: CATA] [MODALITY: Flavor] Please check all the words or phrases that describe the flavor of burger 923?	[RELATED_PRODUCT: Delicious Burger #2] [QUESTION_TYPE: CATA] [MODALITY: Texture] Please check all the words or phrases that describe the texture of burger 923?		[RELATED_PRODUCT: Sustainable Burger #1] [QUESTION_TYPE: Likert] [MODALITY: Overall Liking] How would you rate your overall liking of burger 674?	[RELATED_PRODUCT: Sustainable Burger #1] [QUESTION_TYPE: Likert] [MODALITY: Flavor] How would you rate the flavor of burger 674?	[RELATED_PRODUCT: Sustainable Burger #1] [QUESTION_TYPE: Likert] [MODALITY: Texture] How would you rate the texture of burger 674?	[RELATED_PRODUCT: Sustainable Burger #1] [QUESTION_TYPE: CATA] [MODALITY: Flavor] Please check all the words or phrases that describe the flavor of burger 674?	[RELATED_PRODUCT: Sustainable Burger #1] [QUESTION_TYPE: CATA] [MODALITY: Texture] Please check all the words or phrases that describe the texture of burger 674?		[RELATED_PRODUCT: Sustainable Burger #2] [QUESTION_TYPE: Likert] [MODALITY: Overall Liking] How would you rate your overall liking of burger 257?	[RELATED_PRODUCT: Sustainable Burger #2] [QUESTION_TYPE: Likert] [MODALITY: Flavor] How would you rate the flavor of burger 257?	[RELATED_PRODUCT: Sustainable Burger #2] [QUESTION_TYPE: Likert] [MODALITY: Texture] How would you rate the texture of burger 257?	[RELATED_PRODUCT: Sustainable Burger #2] [QUESTION_TYPE: CATA] [MODALITY: Flavor] Please check all the words or phrases that describe the flavor of burger 257?	[RELATED_PRODUCT: Sustainable Burger #2] [QUESTION_TYPE: CATA] [MODALITY: Texture] Please check all the words or phrases that describe the texture of burger 257?		[RELATED_PRODUCT: Nutritious Burger] [QUESTION_TYPE: Likert] [MODALITY: Overall Liking] How would you rate your overall liking of burger 491?	[RELATED_PRODUCT: Nutritious Burger] [QUESTION_TYPE: Likert] [MODALITY: Flavor] How would you rate the flavor of burger 491?	[RELATED_PRODUCT: Nutritious Burger] [QUESTION_TYPE: Likert] [MODALITY: Texture] How would you rate the texture of burger 491?	[RELATED_PRODUCT: Nutritious Burger] [QUESTION_TYPE: CATA] [MODALITY: Flavor] Please check all the words or phrases that describe the flavor of burger 491?	[RELATED_PRODUCT: Nutritious Burger] [QUESTION_TYPE: CATA] [MODALITY: Texture] Please check all the words or phrases that describe the texture of burger 491?
1			1	2	4	Bland	Soft / Mushy		5	3	1	Bland	Fibrous / Stringy, Chewy, Holds together, Tough		5	3	3	Off-flavor, Weird aftertaste, Sweet, Fatty, Savory, Smoky	Crispy / Crunchy, Moist		5	6	6	Earthy / Soil, Savory, Smoky, Salty	Moist, Springy		3	5	2	Sweet, Smoky, Savory, Salty	Chewy, Holds together, Moist		3	5	5	Smoky, Savory, Salty, Earthy / Soil	Crumbly / Grainy, Soft / Mushy
2			4	6	5	Smoky, Sweet	Holds together, Crispy / Crunchy		6	6	7	Sweet, Savory, Salty, Meaty	Moist, Soft / Mushy, Crispy / Crunchy		6	6	4	Savory, Smoky, Earthy / Soil	Holds together, Soft / Mushy		5	5	4	Good aftertaste, Savory, Earthy / Soil, Smoky	Moist, Soft / Mushy, Fatty		7	7	7	Savory, Smoky	Moist		3	5	6	Earthy / Soil, Good aftertaste, Bland	Crumbly / Grainy, Dry
3			2	2	2	Weird aftertaste, Bland, Off-flavor	Chewy, Springy, Dry, Fibrous / Stringy, Tough		6	7	6	Savory, Fatty, Salty, Meaty	Chewy, Moist, Fatty		5	5	5	Meaty, Bland, Sweet	Firm / Hard, Gummy		6	6	6	Strong, Savory, Smoky, Earthy / Soil	Moist, Chewy		6	6	6	Salty, Savory, Fatty, Strong, Smoky, Sweet, Meaty	Moist, Fibrous / Stringy, Holds together, Fatty		4	5	3	Salty, Bland	Soft / Mushy
4			6	5	4	Bland	Fibrous / Stringy, Chewy		5	5	6	Meaty, Salty, Savory	Holds together, Crispy / Crunchy		3	3	5	Smoky, Meaty, Sweet	Chewy, Springy, Moist		7	7	7	Good aftertaste, Earthy / Soil, Strong, Savory	Fibrous / Stringy, Moist		2	2	2	Salty	Chewy, Gummy, Fatty		6	6	7	Savory, Earthy / Soil	Moist, Crumbly / Grainy, Chewy
5			3	2	4	Weird aftertaste, Bland, Off-flavor	Moist, Chewy		6	7	5	Fatty, Meaty, Good aftertaste, Strong, Savory	Fatty, Soft / Mushy, Moist		5	6	6	Meaty, Smoky, Strong	Tough, Crispy / Crunchy, Firm / Hard		6	7	7	Strong, Savory	Gummy, Soft / Mushy, Springy, Moist		5	5	3	Smoky, Earthy / Soil, Off-flavor, Strong	Tough, Firm / Hard, Dry		4	6	2	Earthy / Soil, Savory	Dry, Soft / Mushy
6			4	3	4	Bland, Fatty	Holds together, Gummy, Firm / Hard		7	6	5	Weird aftertaste, Meaty, Strong, Savory, Sweet	Soft / Mushy, Chewy, Moist, Crispy / Crunchy		6	5	6	Savory, Fatty, Meaty, Strong	Firm / Hard, Springy		5	6	5	Good aftertaste, Savory, Earthy / Soil, Strong, Smoky	Moist, Soft / Mushy, Springy		3	3	5	Earthy / Soil, Meaty, Strong	Moist, Chewy		3	3	5	Earthy / Soil, Strong, Smoky, Weird aftertaste	Soft / Mushy, Crispy / Crunchy, Holds together
7			7	7	6	Sweet, Meaty, Savory, Good aftertaste	Chewy, Holds together, Springy		7	6	6	Good aftertaste, Meaty, Salty	Moist, Soft / Mushy		5	5	3	Savory, Meaty, Bland	Chewy, Holds together		3	6	3	Good aftertaste, Savory, Earthy / Soil	Soft / Mushy		5	6	3	Meaty, Salty, Weird aftertaste	Chewy		1	1	1	Off-flavor, Weird aftertaste, Earthy / Soil	Fibrous / Stringy, Dry
8			7	5	7	Meaty	Holds together		6	7	6	Savory, Smoky, Good aftertaste, Fatty	Tough, Fatty		7	7	5	Salty, Fatty	Firm / Hard, Springy		5	6	5	Meaty	Chewy, Gummy		7	7	7	Earthy / Soil, Savory, Smoky	Dry		1	1	2	Bland, Off-flavor	Soft / Mushy
9			5	5	3	Salty, Savory	Soft / Mushy, Gummy, Sticky		6	6	6	Savory, Meaty, Fatty	Crispy / Crunchy, Moist		5	5	5	Good aftertaste, Meaty	Holds together, Moist		5	6	6	Meaty	Holds together		3	6	5	Salty, Smoky, Savory	Holds together		5	5	6	Earthy / Soil, Smoky	Moist, Crumbly / Grainy, Holds together
10			6	7	7	Meaty, Savory	Firm / Hard, Chewy		4	5	5	Savory, Fatty, Strong	Moist, Sticky, Chewy, Fatty, Holds together, Fibrous / Stringy		4	6	5	Fatty, Meaty, Savory	Chewy, Holds together, Fatty		4	5	5	Smoky, Savory, Strong	Springy, Moist, Fibrous / Stringy		5	6	6	Salty, Smoky, Fatty, Meaty	Crispy / Crunchy, Chewy, Fatty, Moist		2	2	2	Bland, Weird aftertaste	Dry, Gummy
11			6	6	6	Meaty, Bland, Good aftertaste	Gummy, Soft / Mushy		3	5	3	Good aftertaste, Salty, Sweet	Holds together, Moist, Soft / Mushy		7	6	7	Salty, Smoky, Earthy / Soil, Strong, Meaty	Fatty, Moist		6	6	7	Strong, Good aftertaste, Earthy / Soil	Chewy, Gummy, Firm / Hard		7	6	7	Meaty, Salty, Fatty, Good aftertaste	Crispy / Crunchy, Moist, Fatty		7	4	7	Earthy / Soil, Bland	Gummy, Chewy
12			6	6	6	Savory, Salty	Moist, Crispy / Crunchy		6	6	5	Salty, Meaty, Bland	Moist		2	1	1	Savory, Meaty	Moist, Soft / Mushy		5	5	5	Earthy / Soil, Strong	Soft / Mushy, Moist		5	6	5	Savory, Salty, Good aftertaste	Soft / Mushy, Moist, Holds together		1	2	1	Bland, Smoky, Savory	Crumbly / Grainy, Dry, Holds together
13			2	3	1	Bland	Fatty, Gummy		5	5	4	Meaty, Salty	Crispy / Crunchy, Moist		5	4	5	Bland, Smoky, Earthy / Soil	Soft / Mushy		5	3	6	Strong, Meaty	Soft / Mushy, Moist		6	5	6	Smoky, Meaty, Salty	Crispy / Crunchy, Holds together, Moist		6	6	5	Bland	Dry, Brittle, Crumbly / Grainy
14			5	6	5	Salty, Strong	Holds together, Crispy / Crunchy, Chewy		3	3	3	Weird aftertaste, Off-flavor	Tough		5	5	5	Good aftertaste, Smoky	Moist		4	5	5	Savory, Good aftertaste, Strong	Chewy, Springy, Fibrous / Stringy		6	6	5	Weird aftertaste, Strong	Sticky, Chewy, Crispy / Crunchy		2	2	3	Strong, Weird aftertaste	Holds together, Springy
15			5	6	7	Savory, Off-flavor, Good aftertaste, Meaty, Sweet	Holds together, Chewy, Moist		7	7	7	Good aftertaste, Savory	Holds together, Moist		6	6	7	Savory, Sweet, Good aftertaste, Meaty	Moist, Holds together, Chewy		5	3	6	Weird aftertaste, Strong, Earthy / Soil	Chewy, Holds together, Gummy, Fatty, Moist		2	2	2	Weird aftertaste, Earthy / Soil, Off-flavor, Strong	Gummy, Holds together, Moist		2	2	2	Weird aftertaste, Off-flavor, Bland	Soft / Mushy, Dry, Holds together
16			5	6	5	Sweet, Bland, Salty	Sticky, Soft / Mushy, Moist		7	7	6	Strong, Meaty, Savory, Good aftertaste	Crumbly / Grainy, Brittle, Firm / Hard		6	6	6	Strong, Fatty, Smoky, Savory, Salty, Meaty, Good aftertaste	Dry, Holds together, Firm / Hard, Crispy / Crunchy		6	6	5	Earthy / Soil, Savory, Meaty, Good aftertaste	Soft / Mushy, Moist, Chewy		7	7	6	Strong, Smoky, Good aftertaste	Crumbly / Grainy, Moist		3	2	2	Earthy / Soil, Bland, Off-flavor, Weird aftertaste	Soft / Mushy, Crumbly / Grainy, Dry, Brittle
17			5	6	5	Bland	Dry		6	7	7	Good aftertaste, Meaty, Savory	Fatty, Holds together, Chewy		6	6	6	Savory, Off-flavor, Meaty	Holds together, Firm / Hard		3	3	3	Earthy / Soil	Chewy, Soft / Mushy, Springy		4	3	5	Off-flavor, Strong	Firm / Hard, Holds together		2	2	2	Earthy / Soil, Off-flavor	Soft / Mushy
18			5	4	4	Meaty, Savory, Bland	Crispy / Crunchy, Brittle, Holds together		6	5	4	Meaty	Crispy / Crunchy, Moist		6	6	6	Savory, Good aftertaste, Earthy / Soil, Meaty	Holds together, Moist		4	4	4	Savory, Earthy / Soil	Firm / Hard		5	5	4	Salty, Smoky, Meaty, Strong	Sticky, Holds together		2	3	2	Bland, Savory, Earthy / Soil	Dry, Brittle, Fibrous / Stringy
19			6	7	7	Savory, Good aftertaste, Fatty, Salty	Fatty		7	7	7	Smoky, Good aftertaste, Savory, Salty, Meaty	Holds together, Moist, Chewy		6	6	7	Meaty, Smoky, Savory, Good aftertaste	Chewy, Holds together, Moist		3	2	2	Off-flavor, Strong, Earthy / Soil, Weird aftertaste, Fatty	Soft / Mushy, Fatty, Moist, Crumbly / Grainy, Springy		6	7	7	Meaty, Salty, Savory, Good aftertaste, Smoky, Fatty	Moist, Fatty		5	5	4	Smoky	Crumbly / Grainy, Dry
20			6	6	6	Savory, Good aftertaste, Smoky	Moist, Fibrous / Stringy, Holds together		2	2	1	Meaty, Weird aftertaste	Soft / Mushy, Fatty, Gummy, Chewy		5	4	4	Good aftertaste	Soft / Mushy, Fibrous / Stringy		2	2	3	Earthy / Soil, Salty, Weird aftertaste, Strong	Crumbly / Grainy, Soft / Mushy, Moist, Gummy, Chewy		5	3	5	Salty, Weird aftertaste, Fatty	Gummy, Fatty, Sticky		5	3	4	Bland, Earthy / Soil, Weird aftertaste	Soft / Mushy, Fibrous / Stringy, Moist
21			7	7	6	Savory, Good aftertaste, Meaty	Chewy, Dry, Holds together		7	7	7	Strong, Fatty, Meaty, Good aftertaste, Savory	Holds together, Moist, Fatty		6	6	6	Savory, Good aftertaste, Sweet, Salty	Holds together, Springy, Soft / Mushy, Moist		7	7	7	Earthy / Soil, Meaty, Savory, Fatty, Strong	Soft / Mushy, Holds together, Fatty, Moist, Springy		7	7	6	Smoky, Strong, Savory, Salty, Meaty	Chewy, Soft / Mushy, Fatty, Moist, Holds together		6	7	6	Strong, Smoky, Earthy / Soil, Salty, Savory	Soft / Mushy, Crumbly / Grainy, Holds together, Moist
22			7	7	6	Sweet, Good aftertaste, Savory, Meaty, Fatty, Salty	Springy, Moist, Holds together, Chewy		6	6	6	Good aftertaste, Savory, Meaty	Crispy / Crunchy, Moist, Holds together		6	6	6	Savory, Fatty, Salty, Meaty, Good aftertaste	Holds together, Moist, Fatty		4	4	6	Weird aftertaste, Earthy / Soil, Savory, Meaty	Brittle, Soft / Mushy, Moist, Springy, Chewy		5	5	2	Weird aftertaste, Meaty, Smoky, Fatty	Soft / Mushy, Fibrous / Stringy		2	2	3	Bland	Holds together, Soft / Mushy, Dry
23			5	5	5	Savory, Salty, Meaty	Moist, Chewy, Crumbly / Grainy		4	5	5	Fatty, Meaty, Savory, Smoky	Moist, Fatty, Holds together, Chewy		6	5	4	Meaty, Salty	Soft / Mushy, Holds together, Fatty, Moist		5	5	4	Savory, Salty, Weird aftertaste, Sweet	Chewy, Springy, Fibrous / Stringy		6	6	6	Smoky, Salty, Savory, Good aftertaste, Meaty	Moist, Chewy, Crispy / Crunchy, Holds together		5	5	3	Savory, Smoky	Dry, Crumbly / Grainy, Holds together
24			7	7	7	Meaty, Savory, Sweet, Good aftertaste	Chewy, Holds together, Soft / Mushy		No response	No response	No response	No response	No response		6	6	5	Sweet, Earthy / Soil, Smoky	Holds together, Moist		6	6	5	Earthy / Soil, Smoky	Chewy, Firm / Hard		5	3	4	Sweet, Salty	Gummy, Soft / Mushy		6	6	6	Good aftertaste, Bland	Soft / Mushy, Dry
25			7	7	4	Salty, Savory, Good aftertaste, Meaty, Fatty	Soft / Mushy, Moist		1	1	1	Weird aftertaste	Springy		2	2	3	Bland, Weird aftertaste	Gummy		1	1	1	Salty	Gummy		6	6	6	Meaty, Smoky, Salty, Sweet	Moist, Holds together, Soft / Mushy		2	2	3	Weird aftertaste, Earthy / Soil, Off-flavor	Chewy, Gummy, Moist
26			6	6	5	Good aftertaste, Savory	Dry, Tough, Holds together		6	5	5	Meaty, Good aftertaste, Bland	Moist, Brittle		3	3	3	Bland	Firm / Hard, Dry, Brittle, Tough, Soft / Mushy		4	4	3	Savory, Off-flavor, Weird aftertaste, Fatty	Brittle, Soft / Mushy, Moist		6	5	5	Strong, Savory	Moist, Soft / Mushy, Holds together		1	1	1	Bland	Crumbly / Grainy, Soft / Mushy, Dry, Holds together
27			7	5	5	Good aftertaste, Earthy / Soil	Chewy		7	7	7	Fatty, Salty, Meaty	Moist, Holds together, Springy, Gummy		6	5	6	Meaty, Smoky	Fatty, Moist		7	7	6	Fatty, Meaty, Earthy / Soil, Good aftertaste	Holds together, Fibrous / Stringy		7	7	5	Savory, Strong, Meaty	Fatty, Moist, Firm / Hard		3	3	5	Bland, Earthy / Soil	Crispy / Crunchy, Crumbly / Grainy, Fibrous / Stringy
28			7	7	7	Strong, Meaty, Good aftertaste	Firm / Hard, Moist, Springy		5	7	5	Meaty	Holds together		6	7	5	Fatty	Chewy		7	7	6	Earthy / Soil, Strong	Springy		5	5	5	Off-flavor	Moist, Firm / Hard		3	2	1	Earthy / Soil	Crumbly / Grainy, Dry, Crispy / Crunchy
29			6	6	6	Salty, Good aftertaste, Savory	Chewy, Dry, Crumbly / Grainy		5	6	3	Savory, Meaty, Good aftertaste, Salty	Firm / Hard, Springy		5	5	5	Bland, Good aftertaste, Savory	Crumbly / Grainy, Dry, Firm / Hard		6	6	5	Savory, Salty, Good aftertaste	Springy, Firm / Hard, Tough		7	7	7	Salty, Meaty, Smoky, Savory, Fatty, Good aftertaste, Strong	Springy, Holds together		3	5	2	Savory, Earthy / Soil	Soft / Mushy, Crumbly / Grainy
30			4	3	4	Sweet, Savory	Gummy, Sticky, Soft / Mushy, Moist		2	3	3	Bland	Moist, Dry, Gummy		6	7	5	Savory, Good aftertaste, Smoky, Strong	Tough, Springy, Crispy / Crunchy, Firm / Hard, Chewy		2	1	1	Strong, Earthy / Soil, Weird aftertaste	Gummy, Chewy, Soft / Mushy		5	6	5	Smoky, Savory	Firm / Hard, Springy		1	1	1	Earthy / Soil, Weird aftertaste, Bland	Crumbly / Grainy, Dry, Brittle, Tough
31			7	7	7	Meaty, Good aftertaste, Savory	Holds together, Moist, Chewy		7	5	6	Savory, Fatty, Good aftertaste, Meaty, Smoky	Firm / Hard, Fatty, Moist		7	7	7	Savory, Good aftertaste, Fatty, Meaty	Fatty, Springy, Holds together		4	5	3	Earthy / Soil, Weird aftertaste	Chewy, Soft / Mushy		6	6	7	Salty, Savory, Good aftertaste, Smoky	Soft / Mushy, Moist, Fatty		2	3	4	Earthy / Soil, Strong	Soft / Mushy, Dry, Crumbly / Grainy
32			4	3	1	Weird aftertaste, Off-flavor, Sweet, Smoky	Tough, Firm / Hard, Springy		6	7	5	Fatty, Salty, Meaty, Smoky, Good aftertaste	Fatty, Holds together, Firm / Hard, Tough		5	3	3	Off-flavor, Sweet	Tough, Chewy, Holds together		7	6	4	Savory, Smoky	Gummy, Soft / Mushy, Moist, Springy		5	3	3	Smoky, Savory, Salty, Sweet, Fatty	Moist, Springy, Gummy, Soft / Mushy		5	3	3	Strong, Smoky	Springy, Soft / Mushy, Gummy
33			3	3	2	Strong, Weird aftertaste, Sweet, Fatty	Springy, Soft / Mushy, Moist, Fatty, Fibrous / Stringy		3	2	3	Strong, Salty, Smoky, Savory, Weird aftertaste	Moist, Sticky, Holds together, Springy		6	6	6	Smoky, Good aftertaste, Savory, Meaty, Salty, Fatty	Firm / Hard, Springy, Holds together		2	5	3	Earthy / Soil, Savory	Firm / Hard, Gummy, Fibrous / Stringy, Chewy		3	5	3	Off-flavor, Meaty, Savory, Smoky, Weird aftertaste	Crumbly / Grainy, Springy		5	6	3	Earthy / Soil, Savory, Salty	Crumbly / Grainy, Brittle, Dry, Fibrous / Stringy
34			6	6	6	Meaty, Savory, Salty, Good aftertaste	Holds together, Chewy, Moist, Fatty		7	7	6	Fatty, Savory, Earthy / Soil, Meaty, Smoky	Moist, Tough, Chewy, Firm / Hard, Holds together, Fatty		7	7	7	Savory, Smoky, Salty, Meaty, Fatty	Moist, Chewy, Fatty, Holds together		6	6	6	Earthy / Soil, Good aftertaste, Sweet, Savory	Holds together, Chewy, Firm / Hard, Springy, Moist		6	6	4	Meaty, Savory, Salty, Smoky, Strong	Firm / Hard, Tough, Holds together, Sticky		4	4	3	Smoky, Strong, Earthy / Soil	Dry, Holds together, Tough
35			1	1	1	Bland, Off-flavor, Weird aftertaste	Soft / Mushy, Sticky		2	5	2	Savory, Good aftertaste, Strong	Soft / Mushy, Moist		5	5	4	Meaty, Smoky	Soft / Mushy, Holds together		7	7	7	Savory, Good aftertaste, Earthy / Soil, Strong	Soft / Mushy		2	5	5	Savory, Strong, Good aftertaste	Moist, Holds together, Soft / Mushy		5	6	5	Earthy / Soil	Soft / Mushy, Moist
36			7	7	4	Meaty, Good aftertaste, Salty	Holds together, Crumbly / Grainy, Crispy / Crunchy		6	6	3	Meaty, Good aftertaste, Savory	Crumbly / Grainy, Crispy / Crunchy		7	7	6	Savory, Salty, Good aftertaste, Meaty	Chewy, Holds together		3	1	2	Earthy / Soil, Off-flavor, Weird aftertaste	Gummy		5	5	4	Weird aftertaste, Smoky, Strong	Crispy / Crunchy, Moist, Springy		3	2	2	Weird aftertaste, Bland	Dry, Tough
37			7	7	6	Strong	Holds together		7	7	7	Meaty	Moist		7	7	7	Strong	Soft / Mushy		7	7	7	Earthy / Soil, Savory	Fibrous / Stringy		7	7	7	Savory	Holds together		7	7	7	Earthy / Soil, Strong	Crumbly / Grainy
38			7	7	7	Meaty, Good aftertaste	Holds together, Firm / Hard		6	6	6	Good aftertaste, Meaty, Strong	Holds together, Soft / Mushy		4	4	5	Weird aftertaste	Holds together		3	4	3	Weird aftertaste	Soft / Mushy, Moist, Chewy		5	6	6	Smoky, Weird aftertaste	Holds together		5	5	5	Smoky, Bland	Holds together, Crumbly / Grainy, Dry
39			5	4	3	Salty, Savory	Chewy, Springy, Fibrous / Stringy		5	6	5	Sweet, Salty, Meaty	Moist, Chewy		5	5	3	Weird aftertaste, Off-flavor	Soft / Mushy		5	5	3	Meaty, Smoky, Savory, Strong, Weird aftertaste	Tough, Gummy, Springy, Chewy, Firm / Hard		2	2	2	Weird aftertaste, Bland, Off-flavor	Fatty, Soft / Mushy, Springy		2	2	1	Weird aftertaste, Bland, Earthy / Soil	Brittle, Dry, Soft / Mushy
40			5	6	5	Savory, Good aftertaste	Tough, Firm / Hard		5	6	6	Meaty, Smoky, Fatty, Strong, Savory, Weird aftertaste, Sweet	Gummy		6	6	4	Salty, Off-flavor, Savory, Meaty, Strong	Fatty, Gummy, Crumbly / Grainy		2	3	1	Earthy / Soil, Fatty, Savory, Good aftertaste	Moist, Soft / Mushy, Crumbly / Grainy		1	1	1	Fatty, Meaty, Off-flavor	Soft / Mushy, Moist, Fatty		2	2	2	Earthy / Soil	Brittle, Crumbly / Grainy
41			4	4	6	Savory, Salty, Meaty	Chewy, Springy		6	6	5	Savory	Crispy / Crunchy		5	5	4	Salty	Moist, Crispy / Crunchy		1	1	1	Off-flavor, Weird aftertaste	Chewy		7	6	6	Savory, Good aftertaste, Smoky	Fatty, Chewy		1	1	1	Off-flavor	Brittle, Crumbly / Grainy, Dry
42			6	6	6	Good aftertaste, Savory	Holds together, Chewy		7	7	6	Good aftertaste, Savory, Smoky, Fatty, Salty, Meaty	Moist, Firm / Hard, Crumbly / Grainy, Fatty, Holds together		7	7	7	Savory, Good aftertaste, Smoky, Fatty, Meaty, Salty	Crumbly / Grainy, Moist, Firm / Hard, Fatty, Gummy		7	7	7	Strong, Smoky, Savory, Good aftertaste	Firm / Hard, Moist		5	5	5	Savory, Fatty, Salty, Good aftertaste	Fatty, Crumbly / Grainy, Holds together		4	4	4	Savory, Salty, Good aftertaste	Crispy / Crunchy, Crumbly / Grainy
43			6	5	6	Savory, Fatty, Meaty, Good aftertaste, Sweet	Chewy, Holds together, Moist		7	7	7	Savory, Good aftertaste, Earthy / Soil, Fatty, Strong, Meaty	Crispy / Crunchy, Holds together, Firm / Hard		7	7	6	Strong, Smoky, Meaty	Firm / Hard, Holds together, Tough		3	2	2	Off-flavor, Meaty, Weird aftertaste, Strong, Earthy / Soil	Moist, Chewy		6	7	7	Savory, Salty, Meaty, Fatty, Good aftertaste	Soft / Mushy, Fatty, Holds together, Moist		3	5	4	Earthy / Soil, Good aftertaste	Crumbly / Grainy, Firm / Hard, Chewy, Dry, Holds together, Soft / Mushy, Gummy
44			6	7	5	Fatty, Strong	Soft / Mushy, Chewy, Holds together, Fatty		4	5	1	Bland, Meaty	Soft / Mushy, Moist		4	5	4	Salty, Meaty	Firm / Hard, Tough, Dry		4	2	3	Earthy / Soil, Off-flavor, Weird aftertaste, Strong	Soft / Mushy, Moist		5	5	4	Savory	Moist, Fibrous / Stringy, Gummy		5	6	2	Strong	Holds together, Dry, Soft / Mushy, Gummy
45			5	5	4	Strong, Sweet, Good aftertaste	Springy		7	7	7	Savory, Strong, Smoky, Good aftertaste, Meaty	Fibrous / Stringy, Holds together, Tough		7	5	5	Savory, Meaty, Weird aftertaste	Holds together, Fibrous / Stringy		6	6	6	Good aftertaste, Strong, Earthy / Soil	Springy, Firm / Hard		6	6	5	Meaty	Soft / Mushy, Chewy		4	4	3	Bland	Soft / Mushy, Holds together, Firm / Hard
46			7	6	7	Meaty, Salty, Good aftertaste, Savory	Chewy, Moist, Holds together		4	4	4	Bland	Chewy, Gummy, Holds together		5	4	4	Strong, Meaty, Savory, Weird aftertaste	Moist, Crumbly / Grainy, Holds together, Chewy, Firm / Hard		4	6	6	Strong, Earthy / Soil	Springy		7	7	6	Smoky, Earthy / Soil, Savory, Salty, Strong	Springy, Crumbly / Grainy, Holds together, Fatty, Moist		5	6	6	Smoky, Earthy / Soil	Holds together
47			4	4	4	Bland	Dry		5	5	5	Meaty	Dry		5	5	5	Meaty	Springy		5	5	5	Bland	Soft / Mushy		3	2	4	Off-flavor	Dry		3	2	2	Earthy / Soil	Dry
48			6	6	5	Meaty, Savory, Bland	Chewy, Moist, Soft / Mushy, Holds together		3	5	3	Meaty, Salty, Weird aftertaste	Soft / Mushy		3	5	4	Sweet, Salty, Off-flavor	Soft / Mushy		1	1	1	Off-flavor	Dry		3	5	6	Strong, Meaty, Earthy / Soil, Fatty	Fatty, Firm / Hard, Chewy, Fibrous / Stringy		1	1	1	Off-flavor	Sticky
49			5	6	6	Good aftertaste	Moist, Soft / Mushy		No response	No response	No response	No response	No response		6	6	6	Meaty	Moist, Holds together		7	7	7	Savory, Good aftertaste	Soft / Mushy, Moist		5	6	6	Smoky	Dry, Crispy / Crunchy		2	2	2	Weird aftertaste, Off-flavor	Tough, Dry
50			7	7	7	Meaty, Strong, Good aftertaste, Savory, Fatty, Salty	Holds together, Fatty, Moist		7	7	7	Smoky, Fatty, Meaty, Savory, Strong, Salty, Good aftertaste	Moist, Fatty, Holds together, Firm / Hard		7	7	7	Fatty, Savory, Strong, Meaty, Good aftertaste	Moist, Holds together		2	3	2	Savory, Smoky	Moist, Soft / Mushy		7	7	7	Good aftertaste, Salty, Strong, Smoky, Meaty, Savory, Fatty, Sweet	Fatty, Moist, Holds together, Crispy / Crunchy, Chewy		3	3	4	Savory, Earthy / Soil, Bland	Soft / Mushy, Dry
51			6	6	6	Savory, Good aftertaste	Chewy, Soft / Mushy		6	6	5	Savory, Meaty, Sweet, Salty, Good aftertaste, Smoky	Chewy, Soft / Mushy, Moist		7	7	6	Meaty, Smoky, Savory, Good aftertaste	Moist, Holds together		5	5	6	Meaty, Earthy / Soil, Weird aftertaste, Savory	Chewy, Firm / Hard		7	7	7	Savory, Meaty, Good aftertaste, Smoky, Salty, Sweet	Chewy, Fatty, Moist, Springy		2	5	3	Bland	Crumbly / Grainy, Chewy
52			7	7	7	Savory, Good aftertaste, Meaty	Soft / Mushy, Moist, Holds together		7	7	7	Bland, Fatty, Meaty	Fatty, Moist		7	7	7	Smoky, Savory, Good aftertaste, Meaty, Fatty	Holds together, Fatty, Moist		3	3	5	Earthy / Soil, Strong	Soft / Mushy, Moist		7	7	7	Meaty, Savory, Good aftertaste, Smoky	Moist, Holds together, Soft / Mushy		5	5	5	Savory, Earthy / Soil, Sweet	Dry, Crumbly / Grainy
53			6	6	6	Meaty	Holds together, Chewy		6	6	6	Good aftertaste	Chewy		7	7	7	Smoky, Good aftertaste	Crispy / Crunchy		4	5	4	Earthy / Soil, Smoky	Moist, Soft / Mushy		6	6	6	Sweet, Savory	Gummy		3	2	2	Smoky, Earthy / Soil, Weird aftertaste, Off-flavor	Crumbly / Grainy
54			4	3	4	Off-flavor	Dry		7	5	5	Meaty, Fatty	Fatty, Moist, Holds together		7	7	7	Meaty, Good aftertaste, Strong, Savory, Smoky	Crispy / Crunchy, Moist, Holds together		7	6	6	Savory, Good aftertaste	Soft / Mushy, Moist, Chewy		5	6	7	Off-flavor, Savory, Earthy / Soil, Smoky	Holds together, Moist, Soft / Mushy		1	1	1	Bland	Soft / Mushy, Dry
55			7	7	7	Sweet, Good aftertaste, Meaty, Savory	Holds together, Moist		7	7	7	Good aftertaste, Savory, Meaty	Moist, Holds together, Springy		7	7	7	Good aftertaste, Earthy / Soil, Meaty, Smoky, Savory	Holds together, Springy, Moist, Chewy, Crispy / Crunchy		2	2	1	Fatty, Weird aftertaste, Strong	Crumbly / Grainy, Fatty, Soft / Mushy, Sticky, Moist, Gummy		2	2	4	Earthy / Soil, Weird aftertaste, Smoky, Off-flavor, Strong	Soft / Mushy, Sticky, Chewy, Gummy		3	3	5	Earthy / Soil, Savory, Strong, Off-flavor	Crumbly / Grainy, Springy
56			6	7	7	Sweet, Good aftertaste, Savory	Fibrous / Stringy, Soft / Mushy, Chewy		6	7	7	Salty, Good aftertaste, Sweet	Chewy, Moist		5	6	5	Meaty, Earthy / Soil, Bland	Firm / Hard, Dry, Chewy		5	5	5	Bland, Earthy / Soil, Savory	Soft / Mushy, Moist, Gummy		6	6	5	Savory, Fatty	Moist, Tough		2	3	2	Salty, Strong	Soft / Mushy, Brittle
57			7	7	7	Savory	Moist, Holds together		7	7	7	Savory	Holds together		7	7	7	Sweet, Savory, Smoky	Holds together		7	7	7	Savory, Good aftertaste	Holds together, Moist		7	7	7	Smoky, Good aftertaste, Sweet, Earthy / Soil, Meaty, Savory	Holds together, Crumbly / Grainy, Moist		6	7	7	Sweet	Chewy
58			5	6	3	Sweet, Meaty	Tough, Chewy		6	5	6	Sweet	Moist, Holds together		7	5	6	Meaty, Smoky, Savory, Salty	Moist, Crispy / Crunchy		5	6	2	Savory	Gummy		3	7	3	Savory, Salty, Smoky, Meaty	Tough		5	3	3	Smoky, Earthy / Soil	Chewy
59			7	6	4	Sweet, Savory, Good aftertaste	Holds together, Fatty		6	6	6	Strong, Good aftertaste	Crispy / Crunchy		7	7	6	Meaty, Sweet, Strong	Holds together, Fatty		7	6	6	Earthy / Soil, Savory, Smoky, Good aftertaste	Soft / Mushy, Moist		6	5	6	Sweet	Moist		3	5	5	Bland, Good aftertaste, Earthy / Soil	Crumbly / Grainy
60			6	6	6	Meaty, Salty	Chewy, Crumbly / Grainy, Fibrous / Stringy, Moist		6	6	4	Salty, Strong, Meaty, Savory	Soft / Mushy, Crispy / Crunchy, Fibrous / Stringy, Moist		7	7	7	Fatty, Meaty, Smoky, Sweet, Savory, Good aftertaste, Salty, Strong	Moist, Chewy, Holds together, Springy, Fatty		7	7	7	Earthy / Soil, Salty, Good aftertaste, Fatty, Savory, Meaty	Fibrous / Stringy, Moist, Firm / Hard, Springy, Fatty, Chewy		7	6	6	Fatty, Savory, Meaty, Salty, Weird aftertaste	Soft / Mushy, Chewy, Fatty		6	5	5	Earthy / Soil, Bland, Weird aftertaste, Salty	Moist, Crumbly / Grainy, Soft / Mushy
61			5	4	4	Good aftertaste	Holds together		4	6	7	Meaty, Good aftertaste	Moist		7	7	7	Fatty, Good aftertaste, Meaty, Salty, Savory	Holds together		5	6	3	Earthy / Soil, Savory	Soft / Mushy		3	2	4	Weird aftertaste	Crumbly / Grainy		3	6	7	Bland, Smoky	Crispy / Crunchy, Holds together, Firm / Hard, Dry
62			6	6	6	Savory, Strong, Fatty	Holds together, Dry, Fatty, Chewy		5	6	5	Fatty, Savory	Springy, Firm / Hard		6	6	6	Salty, Fatty, Bland	Firm / Hard, Dry, Holds together		6	6	4	Earthy / Soil, Savory	Moist, Springy		5	5	3	Salty, Fatty, Savory	Soft / Mushy		3	5	5	Off-flavor, Savory, Bland	Dry, Soft / Mushy
63			4	4	4	Bland	Tough		3	5	2	Fatty	Chewy, Gummy, Soft / Mushy		6	6	6	Sweet	Holds together		4	5	3	Strong	Sticky, Soft / Mushy		3	4	2	Meaty, Salty, Smoky	Gummy, Soft / Mushy		5	5	5	Earthy / Soil	Holds together, Soft / Mushy
64			5	5	6	Sweet, Strong	Crispy / Crunchy, Soft / Mushy		5	6	6	Good aftertaste, Meaty, Salty, Savory	Moist, Holds together, Springy, Fatty		7	6	5	Savory, Meaty, Fatty, Good aftertaste	Fibrous / Stringy, Springy, Chewy, Moist, Fatty		5	7	5	Savory, Good aftertaste	Chewy, Soft / Mushy, Springy, Moist		6	5	6	Salty, Smoky, Savory, Strong, Good aftertaste	Soft / Mushy, Holds together, Crispy / Crunchy, Brittle		5	6	5	Earthy / Soil, Strong, Good aftertaste	Holds together, Soft / Mushy, Dry
65			6	6	5	Earthy / Soil, Sweet, Savory, Good aftertaste	Holds together, Crumbly / Grainy, Sticky, Moist, Soft / Mushy		7	7	6	Meaty, Good aftertaste, Salty, Savory	Soft / Mushy, Chewy, Crumbly / Grainy, Holds together, Moist		4	5	3	Sweet, Earthy / Soil, Smoky, Meaty, Savory	Soft / Mushy, Sticky, Gummy		6	6	3	Earthy / Soil, Good aftertaste, Savory, Smoky, Salty	Soft / Mushy, Springy, Holds together, Firm / Hard, Fibrous / Stringy		6	6	5	Smoky, Earthy / Soil, Sweet, Weird aftertaste	Holds together, Moist, Chewy		4	5	5	Earthy / Soil, Good aftertaste, Savory	Dry, Holds together, Soft / Mushy, Chewy
66			6	4	5	Bland	Crumbly / Grainy, Holds together, Dry		5	6	6	Fatty, Savory, Strong, Meaty	Moist, Fatty, Fibrous / Stringy, Springy, Crispy / Crunchy		5	6	5	Strong, Meaty, Savory, Smoky, Good aftertaste	Holds together, Chewy, Moist, Fatty		6	6	6	Strong, Good aftertaste, Earthy / Soil, Savory	Firm / Hard, Springy, Moist		6	6	5	Savory, Smoky, Good aftertaste, Meaty, Strong	Fatty, Soft / Mushy, Moist		5	5	4	Savory, Smoky	Soft / Mushy, Sticky, Crispy / Crunchy
67			3	3	3	Bland, Off-flavor, Savory	Dry, Crispy / Crunchy, Holds together		5	5	5	Salty, Bland, Strong	Crispy / Crunchy, Soft / Mushy, Fatty		5	7	4	Sweet, Strong, Good aftertaste	Firm / Hard, Brittle, Moist		7	7	7	Earthy / Soil, Salty, Good aftertaste, Smoky	Firm / Hard, Springy		7	7	6	Fatty, Savory, Sweet, Smoky, Salty, Meaty, Strong	Moist, Soft / Mushy, Holds together, Fatty		7	6	6	Smoky, Good aftertaste, Salty	Soft / Mushy, Holds together, Moist
68			5	6	5	Meaty, Salty, Good aftertaste	Holds together, Firm / Hard, Moist		7	7	7	Meaty, Fatty, Savory, Good aftertaste	Firm / Hard, Holds together, Moist, Fatty		5	5	4	Smoky, Meaty	Springy, Firm / Hard		4	4	4	Fatty, Savory, Smoky	Springy, Moist		5	6	5	Salty, Good aftertaste, Savory	Springy, Holds together, Firm / Hard		3	3	4	Bland, Weird aftertaste	Soft / Mushy, Gummy, Dry
69			7	7	7	Meaty, Sweet, Savory, Good aftertaste	Holds together		7	7	7	Sweet, Savory, Smoky, Meaty, Good aftertaste	Holds together, Moist		7	7	6	Meaty, Fatty, Smoky, Salty, Savory, Good aftertaste	Fatty, Holds together, Moist		7	7	6	Savory, Salty, Good aftertaste, Earthy / Soil, Smoky	Springy, Holds together, Moist		7	7	6	Good aftertaste, Savory, Salty, Meaty, Smoky	Holds together, Moist, Crispy / Crunchy		4	4	4	Smoky, Salty, Earthy / Soil, Bland	Chewy, Soft / Mushy
70			6	6	6	Strong, Savory, Good aftertaste	Dry, Crispy / Crunchy		2	5	3	Bland	Gummy, Tough, Firm / Hard, Fatty, Holds together, Springy		7	7	6	Savory, Sweet	Moist, Soft / Mushy		5	5	3	Savory, Earthy / Soil, Salty	Soft / Mushy, Moist		7	7	7	Strong, Good aftertaste, Savory	Fatty, Holds together, Moist, Soft / Mushy		6	6	5	Savory, Bland, Earthy / Soil	Chewy, Soft / Mushy, Holds together
71			3	3	6	Strong, Savory, Weird aftertaste	Moist, Holds together		No response	No response	No response	No response	No response		5	6	5	Sweet, Savory	Firm / Hard		5	5	5	Earthy / Soil, Savory	Moist, Soft / Mushy		7	7	7	Smoky, Savory	Holds together, Firm / Hard		3	1	2	Earthy / Soil, Off-flavor, Weird aftertaste	Dry, Firm / Hard
72			5	6	5	Savory, Meaty	Holds together		6	6	6	Salty, Savory, Fatty	Moist		6	6	6	Meaty, Salty, Fatty	Chewy, Moist		2	2	5	Strong, Weird aftertaste	Soft / Mushy		7	7	7	Savory, Smoky, Meaty	Holds together		2	2	2	Weird aftertaste, Earthy / Soil	Dry
73			5	5	5	Off-flavor, Weird aftertaste, Meaty	Gummy, Dry		7	7	7	Good aftertaste, Savory, Meaty, Salty, Sweet, Fatty	Moist, Fatty, Holds together, Crispy / Crunchy		6	6	5	Earthy / Soil, Meaty, Fatty, Sweet, Savory, Smoky	Fatty, Holds together, Firm / Hard, Moist, Crispy / Crunchy, Springy		6	6	5	Meaty, Salty, Savory, Good aftertaste, Smoky, Earthy / Soil	Moist, Soft / Mushy, Chewy, Springy		7	7	7	Good aftertaste, Sweet, Savory, Salty, Fatty, Meaty, Smoky	Crispy / Crunchy, Fatty, Moist, Holds together		3	3	3	Bland	Holds together, Dry, Soft / Mushy
74			6	6	7	Good aftertaste, Sweet, Meaty, Savory	Soft / Mushy, Firm / Hard, Chewy, Moist		6	6	6	Meaty, Fatty, Sweet, Salty, Strong	Moist, Soft / Mushy, Chewy, Fatty		6	6	6	Savory, Meaty, Sweet, Smoky	Firm / Hard, Holds together, Chewy, Dry		6	6	6	Savory, Strong, Earthy / Soil, Salty, Good aftertaste	Chewy, Soft / Mushy, Moist		3	2	2	Weird aftertaste, Off-flavor	Chewy, Soft / Mushy		3	4	5	Earthy / Soil, Smoky	Dry, Fibrous / Stringy, Holds together, Soft / Mushy
75			4	4	5	Bland, Savory	Dry, Chewy		7	7	7	Good aftertaste, Strong, Fatty, Meaty	Firm / Hard, Fatty, Holds together, Chewy, Moist		5	5	6	Sweet, Good aftertaste, Meaty, Smoky	Holds together, Firm / Hard, Fatty		3	2	1	Savory, Bland, Strong, Weird aftertaste	Chewy, Soft / Mushy, Moist		6	6	6	Meaty, Fatty, Savory, Smoky	Fatty, Moist, Chewy		2	1	1	Weird aftertaste, Bland	Holds together, Dry, Chewy
76			6	5	5	Salty, Good aftertaste, Fatty, Savory, Meaty	Fatty, Springy, Chewy		No response	No response	No response	No response	No response		6	7	7	Strong, Savory, Smoky, Salty, Meaty, Fatty, Good aftertaste	Fibrous / Stringy, Crumbly / Grainy, Chewy, Dry, Fatty		6	7	7	Savory, Sweet, Good aftertaste, Meaty, Earthy / Soil, Smoky, Strong	Fibrous / Stringy, Springy, Moist, Chewy, Fatty, Holds together		7	7	7	Fatty, Strong, Good aftertaste, Salty, Savory, Smoky, Meaty	Fatty, Crispy / Crunchy, Moist, Brittle, Sticky, Soft / Mushy		5	4	7	Bland, Earthy / Soil, Off-flavor	Crumbly / Grainy, Dry, Soft / Mushy, Sticky, Holds together
77			5	6	5	Sweet	Crispy / Crunchy		5	6	6	Good aftertaste, Sweet, Strong, Savory, Salty, Meaty	Moist, Crispy / Crunchy		5	5	5	Smoky, Meaty, Good aftertaste	Chewy		3	3	4	Off-flavor, Earthy / Soil, Weird aftertaste	Moist		7	7	6	Sweet, Good aftertaste, Savory	Soft / Mushy, Chewy		4	4	4	Bland, Off-flavor	Soft / Mushy, Crumbly / Grainy
78			6	6	6	Good aftertaste, Meaty, Salty, Savory, Sweet	Holds together, Moist		7	7	6	Salty, Smoky, Good aftertaste, Meaty, Savory	Moist, Holds together		6	6	3	Smoky, Meaty, Strong, Earthy / Soil	Soft / Mushy, Firm / Hard, Springy, Chewy, Holds together		4	2	3	Off-flavor, Weird aftertaste	Soft / Mushy, Moist, Springy		4	4	6	Salty, Off-flavor, Strong, Weird aftertaste	Chewy, Holds together, Moist		4	5	3	Smoky, Good aftertaste	Sticky, Crumbly / Grainy
79			5	5	5	Smoky	Tough		7	7	7	Meaty	Fatty		5	5	5	Smoky	Firm / Hard		6	7	6	Savory	Fibrous / Stringy		3	3	5	Meaty	Soft / Mushy		6	6	5	Bland	Dry
80			1	1	2	Bland, Off-flavor	Gummy		4	6	3	Good aftertaste, Fatty	Soft / Mushy		5	7	7	Good aftertaste, Smoky	Holds together, Fibrous / Stringy		7	7	4	Smoky	Crispy / Crunchy, Springy		6	5	5	Savory, Smoky	Holds together		5	5	4	Earthy / Soil, Smoky	Crumbly / Grainy
81			7	7	7	Savory, Good aftertaste, Sweet	Moist, Firm / Hard, Holds together		6	6	6	Savory	Crispy / Crunchy		7	7	7	Smoky, Sweet	Fatty, Moist, Crispy / Crunchy, Holds together, Chewy		7	7	7	Savory, Fatty, Good aftertaste, Earthy / Soil	Soft / Mushy, Moist		7	7	7	Salty, Fatty, Savory, Good aftertaste, Smoky, Strong	Firm / Hard, Moist, Chewy, Holds together		3	4	7	Earthy / Soil, Bland	Chewy, Holds together, Firm / Hard
82			7	7	7	Savory	Holds together, Dry		7	7	7	Savory	Holds together, Moist		7	7	7	Savory	Holds together, Firm / Hard		7	7	7	Savory	Soft / Mushy		7	7	7	Savory, Good aftertaste	Crispy / Crunchy, Holds together		7	7	7	Savory, Sweet, Strong	Moist, Holds together
83			7	7	7	Good aftertaste	Moist		6	7	4	Fatty	Moist		6	6	4	Meaty	Moist, Soft / Mushy		4	5	2	Good aftertaste	Gummy		5	4	2	Earthy / Soil	Dry		5	6	3	Smoky	Crumbly / Grainy
84			6	6	5	Fatty, Sweet	Brittle, Soft / Mushy		7	7	6	Meaty, Fatty, Strong, Savory	Moist, Chewy		5	6	6	Strong, Meaty	Chewy		6	6	5	Strong, Savory	Soft / Mushy, Chewy		6	6	6	Smoky, Meaty	Chewy, Holds together		5	5	3	Off-flavor, Earthy / Soil	Crumbly / Grainy, Dry
85			7	7	7	Good aftertaste, Meaty, Fatty	Soft / Mushy, Fatty, Holds together		5	6	7	Meaty, Good aftertaste, Salty	Holds together, Fatty, Chewy		5	6	6	Good aftertaste, Meaty, Fatty	Fatty, Springy, Holds together		4	3	1	Fatty, Weird aftertaste, Strong	Gummy, Brittle, Fatty		5	3	6	Meaty, Off-flavor, Weird aftertaste	Gummy, Moist		6	6	3	Salty, Good aftertaste	Soft / Mushy, Crumbly / Grainy, Brittle
86			5	5	7	Good aftertaste, Savory, Sweet	Holds together, Moist, Springy		5	5	7	Bland, Smoky, Meaty, Good aftertaste	Holds together, Springy		6	7	6	Smoky, Good aftertaste, Meaty, Savory	Firm / Hard, Holds together		6	6	6	Earthy / Soil, Strong	Moist, Soft / Mushy, Springy, Chewy		6	6	3	Meaty, Smoky, Good aftertaste, Savory	Soft / Mushy, Holds together, Moist		2	4	2	Savory, Earthy / Soil	Dry, Soft / Mushy
87			5	6	3	Savory, Good aftertaste, Sweet, Meaty	Dry, Firm / Hard		6	6	5	Savory, Smoky, Salty, Good aftertaste	Firm / Hard, Holds together, Soft / Mushy		5	6	6	Smoky, Salty, Fatty, Strong, Savory, Good aftertaste, Meaty	Firm / Hard, Moist, Holds together, Dry		5	6	3	Savory, Good aftertaste, Earthy / Soil, Strong	Soft / Mushy		7	5	3	Weird aftertaste, Off-flavor, Savory, Smoky, Fatty	Moist, Soft / Mushy		4	4	2	Savory, Weird aftertaste, Off-flavor	Crumbly / Grainy, Soft / Mushy, Gummy
88			4	4	4	Bland, Savory, Off-flavor	Soft / Mushy, Dry		5	4	4	Salty, Bland	Moist		7	7	6	Savory, Good aftertaste, Meaty, Smoky	Holds together, Crispy / Crunchy		2	1	2	Weird aftertaste, Off-flavor, Smoky	Brittle, Firm / Hard, Springy, Chewy		6	6	5	Good aftertaste, Weird aftertaste, Salty, Meaty, Savory	Moist		2	2	3	Weird aftertaste, Bland, Off-flavor, Savory	Soft / Mushy
89			7	7	6	Salty, Savory, Good aftertaste	Sticky, Moist, Soft / Mushy		5	5	6	Savory, Meaty	Soft / Mushy, Moist		5	6	6	Smoky, Meaty, Savory	Holds together, Moist, Crispy / Crunchy		5	6	5	Earthy / Soil, Savory, Salty	Chewy, Fibrous / Stringy, Soft / Mushy		7	7	6	Meaty, Salty, Savory, Good aftertaste	Firm / Hard, Crispy / Crunchy, Holds together		4	5	4	Bland, Earthy / Soil	Soft / Mushy, Holds together, Crumbly / Grainy, Dry
90			5	4	5	Savory, Salty, Off-flavor, Fatty	Firm / Hard, Crispy / Crunchy		No response	No response	No response	No response	No response		7	7	7	Savory, Meaty, Salty	Holds together, Springy, Moist		7	7	7	Earthy / Soil, Savory	Moist, Fatty, Chewy, Soft / Mushy		7	7	7	Meaty, Smoky, Savory	Firm / Hard, Holds together		6	6	7	Bland	Dry
91			2	3	3	Bland, Sweet	Crumbly / Grainy		No response	No response	No response	No response	No response		3	5	2	Savory, Meaty, Smoky	Dry, Crumbly / Grainy		6	6	6	Meaty, Earthy / Soil, Savory	Moist, Firm / Hard		6	6	5	Bland, Savory	Fatty, Holds together, Tough		7	7	6	Savory, Smoky, Earthy / Soil	Gummy, Soft / Mushy
92			6	6	7	Strong, Meaty, Savory, Salty, Good aftertaste	Holds together		7	7	7	Salty, Savory, Meaty	Moist		6	5	6	Savory, Good aftertaste	Moist		6	7	6	Earthy / Soil, Good aftertaste, Strong, Savory	Moist		3	3	2	Strong, Salty, Sweet, Fatty	Soft / Mushy		5	4	7	Earthy / Soil, Bland	Holds together, Firm / Hard
93			5	6	7	Meaty	Crispy / Crunchy, Holds together		5	7	7	Meaty, Strong	Crispy / Crunchy, Moist		7	7	7	Smoky, Meaty, Salty, Good aftertaste, Savory	Fatty, Moist, Chewy, Holds together, Springy		2	2	3	Earthy / Soil	Soft / Mushy, Gummy		7	7	6	Smoky, Good aftertaste, Savory	Moist, Holds together, Crispy / Crunchy		5	6	6	Savory, Good aftertaste, Salty, Earthy / Soil	Crumbly / Grainy, Crispy / Crunchy, Dry
94			3	3	4	Meaty	Dry		6	6	3	Savory, Fatty, Meaty	Chewy, Springy		7	7	6	Meaty, Good aftertaste, Savory	Crumbly / Grainy		2	2	2	Earthy / Soil	Gummy		5	5	5	Meaty	Holds together, Fatty, Chewy		1	4	2	Bland	Soft / Mushy
95			3	3	4	Weird aftertaste, Off-flavor	Sticky		6	6	2	Bland	Soft / Mushy		5	5	5	Meaty, Savory	Holds together, Fatty		3	4	4	Earthy / Soil	Chewy, Springy		5	5	3	Smoky, Strong	Crumbly / Grainy, Soft / Mushy		5	4	3	Savory, Bland	Crumbly / Grainy, Dry
96			5	5	4	Meaty, Sweet, Bland, Fatty	Moist, Fatty, Soft / Mushy, Gummy		4	4	4	Good aftertaste	Dry, Firm / Hard		5	5	5	Strong, Fatty, Sweet, Salty, Savory	Moist, Fatty, Chewy		4	4	4	Strong, Weird aftertaste, Earthy / Soil	Moist, Soft / Mushy, Fibrous / Stringy		4	3	5	Bland, Weird aftertaste, Sweet, Meaty	Gummy, Soft / Mushy, Chewy, Fatty, Moist		3	3	3	Earthy / Soil, Weird aftertaste	Dry, Crispy / Crunchy, Soft / Mushy, Firm / Hard
97			6	6	6	Meaty, Salty, Good aftertaste	Holds together, Chewy		6	6	3	Fatty, Sweet, Good aftertaste	Soft / Mushy		7	7	7	Meaty, Savory, Smoky, Good aftertaste	Holds together, Firm / Hard, Crispy / Crunchy		7	7	6	Smoky, Strong, Earthy / Soil	Chewy, Moist, Gummy		5	6	3	Smoky, Meaty	Gummy, Sticky		1	1	1	Earthy / Soil, Bland	Crumbly / Grainy, Soft / Mushy, Brittle
98			7	7	7	Savory, Strong, Good aftertaste, Meaty	Holds together, Firm / Hard		No response	No response	No response	No response	No response		6	6	6	Meaty, Savory, Smoky	Firm / Hard, Holds together		7	7	7	Good aftertaste, Earthy / Soil, Savory	Gummy, Firm / Hard, Springy		7	6	5	Meaty, Smoky, Salty, Strong, Savory	Tough, Moist, Fatty, Gummy, Chewy		6	5	5	Earthy / Soil, Savory	Dry, Soft / Mushy
99			5	6	5	Sweet, Savory	Soft / Mushy		4	7	6	Meaty, Salty, Savory	Springy, Moist, Holds together		7	7	7	Meaty, Smoky	Fibrous / Stringy, Brittle		5	6	2	Good aftertaste, Salty, Sweet, Savory	Fatty		7	7	7	Savory, Meaty, Salty, Sweet, Smoky	Holds together, Chewy		5	6	5	Savory	Soft / Mushy, Fibrous / Stringy
100			5	5	4	Meaty, Strong	Firm / Hard, Crispy / Crunchy, Tough, Dry		5	5	5	Sweet, Meaty, Fatty	Soft / Mushy, Fatty, Moist		6	7	7	Savory	Soft / Mushy		7	7	7	Earthy / Soil, Good aftertaste, Savory	Chewy, Crispy / Crunchy, Moist		7	7	7	Meaty, Savory, Good aftertaste, Salty	Fatty		4	7	4	Off-flavor	Dry, Crumbly / Grainy
101			6	6	6	Salty, Sweet, Good aftertaste, Savory	Gummy, Fatty, Soft / Mushy, Chewy		5	5	5	Meaty, Savory, Fatty	Firm / Hard, Fatty, Fibrous / Stringy		2	2	4	Strong, Weird aftertaste, Off-flavor	Crispy / Crunchy, Chewy		1	1	1	Earthy / Soil, Off-flavor	Fibrous / Stringy, Dry, Soft / Mushy		6	6	6	Smoky, Good aftertaste, Savory	Crispy / Crunchy, Holds together		5	5	3	Savory, Earthy / Soil	Dry, Soft / Mushy
